# Supplementary material for: Whole-Genome-Guided Functional Characterization of Limosilactobacillus fermentum SHY0006 Reveals Hypolipidemic Activity and Improvement in Insulin Resistance
Source: Foods. 2026 Apr 27;15(9):1508. doi: 10.3390/foods15091508 (PMC13163674; doi:10.3390/foods15091508)
Supplement: Supplementary file 1 [file foods-15-01508-s001.zip]

Archive with 1 entries (1 files):
- foods-4229058-supplementary.pdf
